# Supplementary material for: Characterization of the SF3B1–SUGP1 interface reveals how numerous cancer mutations cause mRNA missplicing
Source: Genes Dev. 2023 Nov-Dec;37(21-24):968–83. doi: 10.1101/gad.351154.123 (PMC10760632; doi:10.1101/gad.351154.123)
Supplement: Supplement 6 [file Supplemental_Table_S1.xlsx]

## Sheet: Supplemental Table S1
Supplemental Table S1. Predicted binding free energies of SF3B1 with its candidate interacting proteins.
Gene symbol of candidate interacting protein	Predicted binding free energy (kcal/mol)	Interaction location in SF3B1 relative to H4–H7	Structure source (PDB ID)*
SF3B6	-19.7	All interactions are located in other region(s)	5Z58
PRPF8	-16.5	All interactions are located in other region(s)	5Z58
SF3B2	-16.4	All interactions are located in other region(s)	5Z58
CRIPT	-15.5	All interactions are located in other region(s)	7DVQ
SUGP1	-15	At least one interaction is located in H4–H7	-
DDX42	-14.4	At least one interaction is located in H4–H7	7EVN
SF3B5	-13.5	All interactions are located in other region(s)	5Z58
DDX46	-13	At least one interaction is located in H4–H7	7VPX
SF3A3	-12.7	All interactions are located in other region(s)	6FF7
SF3B3	-12.3	At least one interaction is located in H4–H7	5Z58
RBM10	-10.8	All interactions are located in other region(s)	-
CRNKL1	-10.7	At least one interaction is located in H4–H7	-
EFTUD2	-10.3	At least one interaction is located in H4–H7	-
PRPF31	-10.1	All interactions are located in other region(s)	-
PHF5A	-10.1	At least one interaction is located in H4–H7	5Z58
U2SURP	-10	At least one interaction is located in H4–H7	-
RBM39	-8	All interactions are located in other region(s)	4OZ1
RBM5	-7.5	All interactions are located in other region(s)	-
CWC22	-7.4	All interactions are located in other region(s)	-
SF3A2	-7.4	All interactions are located in other region(s)	5Z57
SF3A1	-7.3	At least one interaction is located in H4–H7	-
U2AF2	-7.1	All interactions are located in other region(s)	7SN6
MFAP1	-7	All interactions are located in other region(s)	-
BUD13	-6.8	At least one interaction is located in H4–H7	-
RBM6	-6.7	At least one interaction is located in H4–H7	-
IK	-6.5	All interactions are located in other region(s)	-
SNRNP200	-6.5	All interactions are located in other region(s)	7DVQ
HNRNPU	-6.4	At least one interaction is located in H4–H7	-
SCNM1	-6.3	All interactions are located in other region(s)	7DVQ
SMU1	-6.3	All interactions are located in other region(s)	-
GPKOW	-6.2	At least one interaction is located in H4–H7	7QTT
RBMX2	-5.8	All interactions are located in other region(s)	5Z58
HSPA8	-5.8	All interactions are located in other region(s)	-
RNF113A	-5.8	All interactions are located in other region(s)	5Z58
SNW1	-5.7	All interactions are located in other region(s)	5Z58
CDC40	-5.4	At least one interaction is located in H4–H7	-
XAB2	-5.4	All interactions are located in other region(s)	-
SRSF1	-5.3	All interactions are located in other region(s)	-
PNN	-5.2	All interactions are located in other region(s)	-
SNIP1	-4.9	All interactions are located in other region(s)	5Z58
HNRNPM	-4.9	At least one interaction is located in H4–H7	-
PRPF4	-4.9	All interactions are located in other region(s)	-
DDX5	-4.8	All interactions are located in other region(s)	-
EIF4A3	-4.7	All interactions are located in other region(s)	-
SRRM1	-4.7	At least one interaction is located in H4–H7	6FF7
BCAS2	-4.6	All interactions are located in other region(s)	-
PRPF19	-4.6	All interactions are located in other region(s)	-
DHX9	-4.4	All interactions are located in other region(s)	-
CDC5L	-4.4	All interactions are located in other region(s)	6FF4
DDX17	-4.4	All interactions are located in other region(s)	-
SNRPA1	-4.4	All interactions are located in other region(s)	-
DDX23	-4.3	All interactions are located in other region(s)	-
KIN	-4.3	All interactions are located in other region(s)	7ABI
DHX16	-4.2	All interactions are located in other region(s)	5Z58
PRPF3	-4.2	All interactions are located in other region(s)	-
SART1	-4.2	All interactions are located in other region(s)	-
DNAJC8	-4.1	All interactions are located in other region(s)	7VPX
HTATSF1	-3.2	All interactions are located in other region(s)	6Y5Q
HNRNPA3	0	No interaction	-
HNRNPL	0	No interaction	-
PLRG1	0	No interaction	-
RBMX	0	No interaction	-
SNRNP40	0	No interaction	-
AQR	0	No interaction	-
PRPF6	0	No interaction	-
*From the Protein Data Bank (https://www.rcsb.org/)
